# Supplementary material for: Decreased Expression of KLF4 Leading to Functional Deficit in Pediatric Patients with Intestinal Failure and Potential Therapeutic Strategy Using Decanoic Acid
Source: Nutrients. 2023 Jun 7;15(12):2660. doi: 10.3390/nu15122660 (PMC10305161; doi:10.3390/nu15122660)
Supplement: Supplementary file 1 [file nutrients-15-02660-s001.zip]

Archive with 1 entries (1 files):
- nutrients-2371166-supplementary.pdf
